# Supplementary material for: Serum Levels of Soluble Forms of Fas and FasL in Patients with Pancreatic and Papilla of Vater Adenocarcinomas
Source: Cancers (Basel). 2025 Dec 29;18(1):106. doi: 10.3390/cancers18010106 (PMC12784731; doi:10.3390/cancers18010106)
Supplement: Supplementary file 1 [file cancers-18-00106-s001.zip]

Archive with 1 entries (1 files):
- cancers-4059753-supplementary.xlsx
