# Supplementary material for: Serum Levels of Soluble Forms of Fas and FasL in Patients with Pancreatic and Papilla of Vater Adenocarcinomas
Source: Cancers (Basel). 2025 Dec 29;18(1):106. doi: 10.3390/cancers18010106 (PMC12784731; doi:10.3390/cancers18010106)
Supplement: Supplementary file 1 [file cancers-18-00106-s001.zip › cancers-4059753-supplementary.xlsx]

## Sheet: PATIENTS ALL
Patient No	S1 sFAS (pg/ml)	S3 sFAS (pg/ml)Postop	S1 FasL (pg/ml)	S3 FasL (pg/ml) Postop	Ratio 1Fas/FasL	Ratio 3Fas/FasL Postop	Sex	Age	Location	T	N	M	TNM6	Meta Site	Differentiation	Resection		Follow-up(months)	STATUS	EVENT (Death=1)	TIME month	Survival(months)	CHEMOTHERAPY	CEA (<5 ng/ml)	CA 19-9 (<37 U/ml)
L-1	5217	7437	85.15	128.3	61.2683	57.9657	F	43	body	T2	N0	M0	1b		poor	rad	Distal pancreatectomy	62	D	1	18	18	Gemzar+5FU	5.1	27
L-6	14230	8322	60.33	74.13	235.869	112.262	F	82	body	T2	N0	M0	1b		poor	rad	Distal pancreatectomy	60	D	1	22	22	Gemzar+5FU	6	250
L-13	8153	6808	14.288	51.89	570.619	131.201	M	59	head	T3	N0	M0	2a		well	rad	Whipple	58	D	1	41	41		12.3	130
L-16	11600	5894	30.17	59.69	384.488	98.7435	F	65	head	T3	N1	M0	2b		moder	rad	Whipple	57	D	1	12	12
L-18	6495	5066	17.25	55.24	376.522	91.7089	M	66	head	T3	N0	M0	2a		moder	rad	Whipple	57	D	1	14	14		3.5	178
L-25	11090	6400	176.7	196	62.7617	32.6531	M	67	head	T3	N0	M0	2a		moder	rad	Whipple	54	A	0	54	54	Gemzar	3	255
L-29	4616		13		355.077		M	78	head	T3	N1	M0	2b		poor	rad	Whipple	51	D	1	2	2		1.1	5.6
L-30	8070	9236	36.39	49.66	221.764	185.985	F	65	head	T3	N1	M0	2b		moder	rad	Whipple	50	D	1	29	29	Gemzar	3	47.9
L-36	7101	9693	79.5	133.8	89.3208	72.4439	Μ	70	tail	T3	N0	M0	2a		poor	rad	Total pacreatectomy	45	D	1	16	16	Gemzar	6.1	198
L-39	4564	7922	61.31	55.24	74.4414	143.411	Μ	70	body	T3	N1	M0	2b		moder	rad	Distal pancreatectomy	43	D	1	13	13	Gemzar	2.7	640
L-44	9108	8551	41.49	55.24	219.523	154.797	M	67	head	T3	N1	M0	2b		well	rad	Whipple	39	D	1	23	23	Gemzar +rad	4.29	>112
L-49	5317		43.51		122.202		M	72	head	T3	N1	M0	2b		poor	rad	Total pacreatectomy	37	D	1	0	0		2.49	>240
L-50	7654	6208	121.9	140	62.7892	44.3429	M	76	tail	T2	N0	M0	1b		well	rad	Distal pancreatectomy	36	D	1	28	28	Gemzar	32.6	>240
L-62	6751	11000	47.53	95.18	142.037	115.57	Μ	68	body	T2	N0	M0	1b		moder	rad	Distal pacreatectomy	34	D	1	7	7	Gemzar	30.1	124
L-68	11550	5694	44.52	54.12	259.434	105.211	F	67	head	T3	N0	Μ0	2a		well	rad	Whipple	32	D	1	6	6		13.4	183
L-70	8265	1041	52.49	66.36	157.459	15.6872	F	65	head	T3	N0	M0	2a		moder	rad	Whipple	31	D	1	8	8	Gemzar	4.55	>230
L-80	4809	3812	50.51	66	95.2089	57.7576	Μ	67	head	T3	N0	M0	2a		moder	rad	Whipple	27	A	0	15	15	Gemzar +5-FU+Leucovorin	2.34	11.8
L-82	12290	11400	60.33	141.5	203.713	80.5654	F	67	head	T3	N1	M0	2b		poor	rad	Whipple	27	D	1	14	14	Gemzar	4.1	111
L-84	8265	7380	72	96.7	114.792	76.3185	F	57	tail	T2	N1	M0	2b		moder	rad	Distal pancreatectomy	26	A	0	27	27	Gemzar+Carboplatine	3.85	8.7
L-86	6865	7236	44.52	77.46	154.2	93.416	M	55	body-tail	T3	N0	M0	2a		well	rad	Distal pancreatectomy	26	A	0	27	27	Gemzar	29.9	>220
L-88	11310	10480	49.52	50.78	228.393	206.38	Μ	73	head	T3	N0	M0	2a		moder	rad	Whipple	24	A	0	24	24			13.1
L-91	11930	8664	18.35	40.73	650.136	212.718	Μ	62	head	T3	N0	M0	2a		moder	rad	Whipple	22	D	1	15	15	Gemzar	4.5	103.5
L-95	13110		76.56		171.238		Μ	67	head	T3	N0	M0	2a		well	rad	Whipple	20	D	1	1	1	Gemzar	4.36	79.8
L-99	7418	4986	75.71	112	97.9791	44.5179	F	81	head	T3	N0	M0	2a		poor	rad	Whipple	19	A	0	19	19		1.8	80.9
L-100	7190	9947	88.89	91.86	80.8865	108.284	F	67	head	T3	N1	M0	2b		poor	rad	Whipple	19	D	1	11	11		3.8	28.5
L-102	13930		49.52		281.3		Μ	72	head	T3	N1	M0	2b		poor	rad	Whipple	17	D	1	0	0		3.12	175
P3	5882	1153	60.33	39.62	97.4971	29.1015	M	68	body	T3	N1	M0	2b		moder	rad	Distal pancreatectomy	48	D	1	5	5	Gemzar
P4	4384	1016	69.03	71.91	63.5086	14.1288	M	63	body	T3	N1	M0	2b		well	rad	Distal pancreatectomy	47	D	1	11	11	Taxotere-Caelyx	3.9	71.3
L-7	7700	10210	38.44	49.66	200.312	205.598	M	62	body	T3	N1	M0	2b			unre	Bypass Biliary+Gastric	60	D	1	10	10		9.51	214
L-8	9470	9350	47.53	45.2	199.243	206.858	F	81	head	T4	N1	M1	4	liver+peritoneum		open-close	Exploration	59	D	1	2	2		22	210
L-9	6459	7200	44.52	37	145.081	194.595	M	87	head	T3	N1	M0	2b			unre	Bypass Biliary+Gastric	59	D	1	20	20		6.21	12.4
L-10	7155	6890	57.41	63	124.63	109.365	M	72	head	T3	N1	M0	2b			unre	Bypass Biliary	59	D	1	9	9		2.8	230
L-12	18850	19670	66.14	62	285.002	317.258	F	73	head	T4	N1	M1	4	liver+peritoneum		unre	Bypass Gastric	57	D	1	3	3		254.5	15.1
L-14	10880		63.18		172.206		M	74	head	T3	N1	M0	2b			unre	Bypass Biliary	57	D	1	1	1		2.2	230
L-15	10770	7636	41.49	52	259.581	146.846	F	73	head	T3	N1	M0	2b			unre	Bypass Biliary	57	D	1	16	16	Gemzar	5.2	240
L-19	15205	18730	24.5	21.8	620.612	859.174	M	76	head	T3	N1	M1	4	liver		unre	Bypass Gastric	57	D	1	3	3		4.11	240
L-20	8384	9750	58.38	52.3	143.611	186.424	M	83	head	T4	N1	M0	3			unre	Bypass Biliary+Gastric	57	D	1	19	19		10.4	240
L-21	6211	8320	39.46	30	157.4	277.333	F	72	head	T4	N0	M0	3			unre	Bypass Biliary+Gastric	57	D	1	12	12		20.7	60.3
L-22	8523	3123	40.48	61.91	210.548	50.4442	F	93	head	T2	N0	M0	1b			unre	Bypass Biliary+Gastric	56	D	1	6	6		1.68	17.1
L-23	10643	8893	31.21	79.68	341.012	111.609	M	66	head	T4	N0	M0	3			unre	Bypass Biliary+Gastric	56	D	1	2	2		11.6	240
L-24	10798	7551	32.42	53.01	333.066	142.445	M	69	head	T3	N1	M0	2b			unre	Bypass Biliary	56	D	1	6	6		5.97	109
L-28	6120	8122	64.21	91.86	95.3123	88.4172	M	77	head	T4	N1	M0	3			unre	Bypass Gastric	53	D	1	9	9		3.17	16.6
L-31	6422	7003	76	73.4	84.5	95.4087	F	78	head	T1	N0	M0	1a			unre	stent	45	A	0	45	45		1.9	432
L-32	14818		32		463.062		M	55	head	T1	N1	M1	4	liver		unre	Bypass Biliary+Gastric	43	D	1	1	1	Gemzar+5FU	18.5	>220
L-33	9526	8579	39.46	49.66	241.409	172.755	Μ	73	head-body	T3	N1	M0	2b			unre	Bypass Biliary+Gastric	47	D	1	2	2		3	219
L-35	14113	16078	46.53	36	303.31	446.611	Μ	60	head	T3	N1	M1	4	peritoneum		open-close	Exploration	45	D	1	2	2		4.94	16
L-37	13801	15673	39.46	28.7	349.747	546.098	Μ	76	body	T3	N1	M1	4	liver		unre		44	D	1	4	4		404	52.3
L-38	16743	17654	36.39	29.86	460.099	591.226	Μ	81	body-tail	T4	N1	M1	4	peritoneum		unre	Bypass Gastric	44	D	1	2	2		5.2	>240
L-41	4519	10730	30.17	43	149.785	249.535	Μ	78	body-tail	T3	N1	M0	2b			unre	Bypass Gastric	43	D	1	14	14		5.3	61.2
L-42	6569	6938	87	83.6	75.5057	82.9904	F	72	head	T3	N0	M0	2a			unre		42	D	1	4	4	Gemzar	16	>220
L-43	6340	14060	107.4	68.58	59.0317	205.016	F	76	head	T4	N1	M0	3			unre	Bypass Gastric	42	D	1	4	4		15.8	3364
L-47	9770	10004	56	55	174.464	181.891	M	72	head	T3	N1	M0	2b			unre	Bypass Biliary+Gastric	38	A	0	38	38	Yes	0.69	61.1
L-51	5381	7608	118.3	104	45.4861	73.1538	M	79	head	T3	N1	Μ0	2b			unre	Bypass Biliary+Gastric	35	D	1	21	21		5.7	>225
L-52	11350	7408	25.94	38.5	437.548	192.416	F	52	head	T3	N1	Μ1	4	liver	poor	unre	Bypass Biliary	35	D	1	6	6	Gemzar+Carboplatine	5.3	>225
L-53	3512	5351	92.62	49.66	37.9184	107.753	Μ	54	body	T3	N1	M0	2b			unre	Bypass Biliary	35	D	1	14	14	Gemzar+rad	1.62	64.1
L-55	10820	13452	67.11	55	161.228	244.582	Μ	61	head	T4	N1	M0	3			unre	BypassBilliary+Gastric	35	D	1	10	10		3.84	>275
L-56	7579		49.6		152.802		F	71	head	T3	N1	M0	2b		poor	unre	BypassBilliary+Gastric	35	D	1	1	1
L-57	5694	7681	44.3	63	128.533	121.921	Μ	83	head	T4	N1	M0	3			unre	BypassBilliary+Gastric	34	D	1	4	4		3.86	154
L-60	6734	8206	49.83	42	135.139	195.381	F	85	head	T4	N0	M0	3			unre	BypassBilliary+Gastric	34	D	1	17	17		6	67.2
L-66	10590	9179	47.53	45	222.807	203.978	F	82	head	T3	N1	M0	2b			unre	stent	33	D	1	6	6		6.3	183.2
L-67	8836	9947	56.43	39.62	156.583	251.06	M	63	head	T3	N1	M0	2b			unre	Bypass Billiary+Gastric	32	D	1	7	7		5.71	>230
L-71	5923	8076	47.53	70.8	124.616	114.068	Μ	74	body-tail	T4	N1	M1	4	liver		unre	Bypass Billiary+Gastric	31	D	1	11	11		22.7	24.3
L-72	13636	18510	22.72	74.13	600.176	249.696	Μ	62	head	T2	N1	M1	4	liver		unre	Bypass Billiary+Gastric	30	D	1	7	7		2.26	98.7
L-73	11122	13084	34.46	38	322.751	344.316	Μ	79	head	T4	N1	M0	3			unre	Bypass Billiary+Gastric	30	D	1	1	1		2	53.2
L-74	10350	11200	29.1	23.5	355.67	476.596	Μ	81	head	T4	N1	M0	3			unre	Bypass Billiary+Gastric	30	D	1	16	16		2.43	59.3
L-76	17179	15895	36.39	30	472.08	529.833	F	87	head	T4	N1	M0	3			unre	Stent+Bypass Gastric	28	D	1	3	3		16.4	643
L-77	10922	13205	87.96	67	124.17	197.09	Μ	80	body-tail	T4	N1	M0	3			unre	Open close	28	D	1	1	1		4.1	>237
L-78	5608	6830	55.94	52	100.25	131.346	Μ	74	head	T3	N1	M0	2b			unre	Bypass Billiary+Gastric	28	A	0	28	28	Gemzar+radiation	28.5	124
L-79	12551	10190	21.64	24.8	579.991	410.887	Μ	69	head	T2	N1	M1	4		moder	unre	Bypass Duodenal	28	D	1	2	2		2.21	>237
L-81	19230	17507	24	42	801.25	416.833	F	93	head	T3	N1	M0	2b			unre	Bypass Billiary	27	D	1	1	1		5.6	>237
L-83	18265	15948	106.5	69.7	171.502	228.809	F	78	head	T2	N1	M1	4	liver		unre	Bypass Billiary+Gastric	27	D	1	2	2		92.1	>237
L-85	13952	16830	45.52	34.93	306.503	481.821	M	68	head	T3	N1	M1	4	liver		unre	Bypass Billiary+Gastric	26	A	0	8	8	Gemzar	4.88	10.5
L-89	18890	11380	33.3	40.23	567.267	282.873	F	66	head	T2	N0	M1	4	liver		unre	stent	23	D	1	6	6			>225
L-92	14874	12250	28.6	32	520.07	382.812	Μ	65	head	T4	N1	M1	4	liver	moder	unre	Bypass Billiary+Gastric	21	D	1	6	6		3.8	>220
L-93	18059	17670	27.9	34	647.276	519.706	F	71	head	T4	N1	M1	4	liver		unre	stent	21	D	1	0	0		46	>220
L-101	4593	3813	29.12	69.69	157.727	54.7137	Μ	66	head-body	T4	N1	M0	3			unre	Billiary Bypass	18	D	1	1	1		9.2	>400
P1	14987	11300	42.5	64.14	352.635	176.177	M	65	body	T3	N1	M1	4	liver	poor	unre	Exploration-BIOPSY	51	D	1	4	4		2.5	500
P2	5609	7820	71	56	79	139.643	M	60	head	T3	N0	M0	2a			unre	Bypass Biliary elsewhere	50	D	1	10	10
P5	18625	12550	72.86	46.3	255.627	271.058	M	56	body	T4	N1	M1	4	liver	moder	unre	Exploration	47	D	1	5	5		0.8	5000
P6	3843	4832	44	40.35	87.3409	119.752	F	63	head	T3	N0	M0	2a		well	unre	Bypass Biliary-BIOPSY	47	D	1	6	6		2.5	3119
P8	13842	15070	24	41	576.75	367.561	M	72	head	T4	N1	M1	4	liver		unre		41	D	1	1	1		500	20000
P9	8421	7880	52	61	161.942	129.18	M	62	tail	T4	N1	M1	4	peritoneum-omentum	poor	unre	Biopsy	41	D	1	15	15	5FU-Leuco	172.4	5000
L-69	13860		43.51		318.547		M	74	Vater	T4	N1	M1	4	liver		unre	Kehr	31	D	1	0	0		51.5	87.3
L-64	17980	13550	18.35	64.14	979.837	211.257	Μ	88	Vater	T4	N1	M0	3			unre	Bypass Billiary	34	D	1	23	23		5.7	155.5
P11	10290	17470	84.9	36	121.201	485.278	M	83	Vater	T1	N0	M0	1a			unre	Bypass Biliary+Gastric	38	A	0	38	38		1.4	49
P7	13410	10050	49.52	59.69	270.8	168.37	M	69	Vater	T3	N1	M0	2b		moder	rad	Whipple	47	A	0	47	47	5FU-Leuco	1.5	93.9
L-5	6211	5266	29.12	32.9	213.29	160.061	M	72	Vater	T3	N1	M0	2b		moder	rad	Whipple	60	A	0	60	60		1.89	95.4
L-11	9721	11550	49.52	34.02	196.305	339.506	M	62	Vater	T1	N0	M0	1a		well	rad	Whipple	58	A	0	59	59		3	45.7
L-17	13330	6037	17.25	51.89	772.754	116.342	M	54	Vater	T3	N1	M0	2b		moder	rad	Whipple	57	D	1	18	18	Gemzar	4.1	62.7
L-96	11420	7122	60.33	56.35	189.292	126.389	Μ	71	Vater	T3	N0	M0	2a		moder	rad	Whipple	19	D	1	8	8		1.12	134
L-27	7839	5837	56.43	35.14	138.915	166.107	F	67	Vater	T2	N1	M0	2b		poor	rad	Whipple	53	?		?	?		6.43	129
L-34	6147	8665	47.53	75.24	129.329	115.165	Μ	73	Vater	T2	N1	M0	2b		moder	rad	Whipple	45	A	0	46	46	Gemzar	0.8	29
L-40	9358	7322	42.5	69.69	220.188	105.065	Μ	62	Vater	T3	N1	M0	2b		moder	rad	Whipple	43	D	1	12	12		8.13	26.5
L-46	6862	11180	64.21	37.38	106.868	299.09	M	52	Vater	T2	N0	M0	1b		moder	rad	Whipple	39	A	0	40	40	Yes	3.13	32.9
L-54	8836	7351	49.52	57.46	178.433	127.932	M	67	Vater	T2	N0	M0	1b		well	rad	Whipple	35	D	1	32	32		4.6	15.9
L-65	4466	7379	19.46	40.73	229.496	181.169	M	65	Vater	T4	N1	M0	3		poor	rad	Whipple	33	D	1	2	2		4.24	11.6

## Sheet: CONTROLS
SEX	AGE	sFas (pg/ml)	sFasL (pg/ml)	Ratio Fas/FasL
M	69	4845	47.43	102.151
M	74	3834	40.73	94.1321
M	77	3996	140.4	28.4615
M	68	4122	76.35	53.9882
M	62	3736	74.13	50.3979
M	73	5508	86.32	63.8091
M	76	8310	104	79.9038
M	51	4863	101.8	47.7701
M	52	8162	71.91	113.503
M	57	6734	138.2	48.7265
M	42	6166	79.68	77.3845
M	65	5326	53.01	100.472
M	63	5755	134.9	42.6612
F	74	5636	91.86	61.3542
F	75	4782	60.8	78.6513
F	48	6138	94.07	65.2493
M	63	7494	41.85	179.068
M	56	7151	48.55	147.291
F	67	7922	96.28	82.2808
F	48	3552	81.89	43.3753
F	62	8997	139.3	64.5872
M	57	8871	106.2	83.5311
M	60	6921	64.14	107.905
M	67	7133	78.57	90.7853
M	72	10490	54.12	193.829
M	53	8985	66.36	135.398
M	76	10450	68.58	152.377
M	76	11570	76.35	151.539
M	73	9117	85.22	106.982
M	59	7959	48.26	164.919
M	72	10340	59.69	173.228
M	67	6963	79.96	87.081
M	78	6921	76.35	90.6483
M	82	9283	67.54	137.444
M	81	8051	65.25	123.387
M	74	5858	85.87	68.2194
M	76	5636	81.89	68.824
M	79	7755	98	79.1327
M	75	6636	81.86	81.0652
M	66	4782	60.8	78.6513
F	59	6138	94.07	65.2493
F	62	5570	79.66	69.9222
F	57	7100	68.55	103.574
F	56	7820	90.4	86.5044
F	62	6152	88	69.9091
F	71	6755	98.65	68.4744
F	56	6036	72.63	83.1062
F	43	4985	55.25	90.2262
F	61	6380	98	65.102
F	48	6670	82.36	80.9859
F	69	8400	68.55	122.538
M	69	5700	87.3	65.2921
F	78	5100	82.85	61.557
